# Supplementary material for: Rapid Limit Test of Seven Pesticide Residues in Tea Based on the Combination of TLC and Raman Imaging Microscopy
Source: Molecules. 2022 Aug 12;27(16):5151. doi: 10.3390/molecules27165151 (PMC9413101; doi:10.3390/molecules27165151)
Supplement: Supplementary file 1 [file molecules-27-05151-s001.zip]

Archive with 1 entries (1 files):
- molecules-1803858-supplementary.pdf
